# Supplementary material for: MP4: a machine learning based classification tool for prediction and functional annotation of pathogenic proteins from metagenomic and genomic datasets
Source: BMC Bioinformatics. 2022 Nov 28;23:507. doi: 10.1186/s12859-022-05061-7 (PMC9703692; doi:10.1186/s12859-022-05061-7)
Supplement: Supplementary file 9 — Additional file 9. Table S5: Performance of MP4, MP3 and VirulentPred on real dataset-1. [file 12859_2022_5061_MOESM9_ESM.xlsx]

## Sheet: new_blind_Valpred
Sequences	Information	MP3 prediction	VirulentPred prediction	MP4 prediction
Virulent Proteins
DQ125241.gene_1 blaCTXM-2.	Beta-lactamases. Source: Escherichia coli integron In117 IntI1 (intI1), EstX (estX), AadA1 (aadA1), QacEdelta1 (qacEdelta1), Sul1 (sul1), putative recombinase, beta lactamase CTX-M-2 (blaCTX-M-2), ORF3-QacEdelta1 fusion protein, Sul1 (sul1), IstB (istB), IstA (istA), TniBdelta1 (tniBdelta1), TniA (tniA), unknown (merE), MerD (merD), MerA (merA), MerC (merC), MerP (merP), and MerT (merT) genes, co…	P	NP	Class 2
AE000516.2.gene2130_1 MT2042.	MT2042 encodes rRNA adenine N-6-methyltransferase, putative. ARO:3000392 Erm(37). ARO:1000001 process or component of antibiotic biology or chemistry. [Mycobacterium tuberculosis CDC1551]	P	NP	Class 2
AF317511.1.gene5_1 blaOXA.	blaOXA encodes OXA-like protein. ARO:1000001 process or component of antibiotic biology or chemistry. ARO:3001797 OXA-46. [Pseudomonas aeruginosa]	P	NP	Class 2
AY008291.1.gene1_1 AAG23871.1.	AAG23871.1 encodes OXA-1-like beta-lactamase. Oxa-1-related. ARO:1000001 process or component of antibiotic biology or chemistry. ARO:3001427 OXA-33. [Pseudomonas aeruginosa]	P	P	Class 2
AY504627.1.gene1_1 AAS78754.1.	AAS78754.1 encodes IND-like metallo-beta-lactamase. ARO:1000001 process or component of antibiotic biology or chemistry. ARO:3002261 IND-5. [Chryseobacterium indologenes]	NP	NP	Class 2
DQ463751.1.gene1_1 blaCMY-23.	blaCMY-23 encodes hypothetical CMY-23 protein precursor. ARO:1000001 process or component of antibiotic biology or chemistry. ARO:3002034 CMY-23. [Salmonella enterica subsp. enterica serovar Senftenberg]	P	P	Class 2
EF426798.1.gene1_1 ABO09821.1.	ABO09821.1 encodes extended-spectrum beta-lactamase. PenP; bla CTX-M-55-like; beta-lactamase class A; defense mechanism. ARO:1000001 process or component of antibiotic biology or chemistry. ARO:3001940 CTX-M-79. [Escherichia coli]	P	P	Class 2
DQ522237.1.gene3_1 blaIMP-1-like.	blaIMP-1-like encodes metallo-beta-lactamase IMP-1-like. ARO:3002221 IMP-30. ARO:1000001 process or component of antibiotic biology or chemistry. [Pseudomonas aeruginosa]	P	P	Class 2
EU815939.1.gene1_1 ACF32746.1.	ACF32746.1 encodes putative inhibitor-resistant TEM-163 beta-lactamase. ARO:1000001 process or component of antibiotic biology or chemistry. ARO:3001029 TEM-163. [Escherichia coli]	P	NP	Class 2
EU729727.1.gene1_1 ACE62798.1.	Class A carbapenemase; KPC-3-like carbapenemase. ACE62798.1 encodes carbapenem-hydrolyzing beta-lactamase KPC-7. ARO:1000001 process or component of antibiotic biology or chemistry. ARO:3002317 KPC-7. [Klebsiella pneumoniae]	P	P	Class 2
M69058.1.gene2_1 blaZ	beta-lactmase. Whether translation is initiated at position 98 or 146 is not yet known.; putative. beta-lactamase encodes beta-lactamase. ARO:3002241 CARB-2. ARO:1000001 process or component of antibiotic biology or chemistry. [Pseudomonas aeruginosa]	P	P	Class 2
NC_002516.2.880347_1 opmD.	opmD encodes hypothetical protein. ARO:1000001 process or component of antibiotic biology or chemistry. ARO:3000809 opmD. [Pseudomonas aeruginosa PAO1]	P	P	Class 3
NC_002516.2.880449_1 mexG.	mexG encodes hypothetical protein. ARO:1000001 process or component of antibiotic biology or chemistry. ARO:3000806 mexG. [Pseudomonas aeruginosa PAO1]	NP	NP	Class 2
AB083212.gene_1 rmtA.	This gene is the target of an antibiotic resistance screening microarray probe (AR-Microarray). Aminoglycosides. Source: Pseudomonas aeruginosa merR, tRNA ribosyltransferase-like, rmtA, orfQ genes, partial and complete cds. ARO:1000001 process or component of antibiotic biology or chemistry. ARO:3000859 rmtA. [Pseudomonas aeruginosa]	NP	NP	Class 2
AF353562.gene_1 tet35.	This gene is the target of an antibiotic resistance screening microarray probe (AR-Microarray). AntimicrobialResistanceTetracycline. Source: Vibrio harveyi putative transcription regulator TxR (txR) and putative tetracycline efflux pump EffJ (effJ) genes, complete cds. ARO:1000001 process or component of antibiotic biology or chemistry. ARO:3000481 tet35. [Vibrio harveyi]	P	NP	Class 2
AF227521.gene_1 msrD_mel.	Source: Streptococcus pyogenes macrolide-efflux protein A (mefA), ABC-transporter, and UmuC-MucB-like protein genes, complete cds; and unknown genes. SpeciesSpecificAMRStrep.B. This gene is the target of an antibiotic resistance screening microarray probe (AR-Microarray). ARO:1000001 process or component of antibiotic biology or chemistry. ARO:3000616 mel. [Streptococcus pyogenes]	P	NP	Class 2
AF277571.gene_1 vanD4-5.	Source: Enterococcus faecium putative D,D-carboxypeptidase (vanYD4) gene, partial cds; alpha keto acid dehydrogenase (vanHD4) and D-alanine:D-lactate ligase (vanD4) genes, complete cds; and putative D,D-dipeptidase (vanXD4) gene, partial cds. This gene is the target of an antibiotic resistance screening microarray probe (AR-Microarray). AntimicrobialResistanceVancomycin. ARO:3000005 vanD. ARO:100…	P	NP	Class 2
AY004350.gene_1 msrC.	This gene is the target of an antibiotic resistance screening microarray probe (AR-Microarray). Source: Enterococcus faecium strain TX2465 acquired macrolide resistance-like protein gene, complete cds. SpeciesSpecificAMRStrep.B. ARO:1000001 process or component of antibiotic biology or chemistry. ARO:3002819 msrC. [Enterococcus faecium]	P	NP	Class 3
AY171578.gene_1 tetC.	AntimicrobialResistanceTetracycline. Source: Uncultured bacterium clone BC-AC-3 putative tetracycline resistance protein (tetC) gene, partial cds. This gene is the target of an antibiotic resistance screening microarray probe (AR-Microarray). ARO:1000001 process or component of antibiotic biology or chemistry. ARO:3000167 tetC. [uncultured bacterium]	P	P	Class 2
AY509111.gene_1 otrC.	This gene is the target of an antibiotic resistance screening microarray probe (AR-Microarray). AntimicrobialResistanceTetracycline. Source: Streptomyces rimosus putative transcription regulator gene, and putative ABC transporter ATP-binding component and putative ABC-transporter transmembrane component (otrC) gene, complete cds; and putative multi-domain regulatory protein gene, partial cds. ARO…	NP	NP	Class 2
AY518560.gene_1 blaSHV5.	Beta-lactamases. Source: Klebsiella pneumoniae putative RecF gene, partial cds; extended-spectrum beta-lactamase SHV-5 (blaSHV-5) gene, complete cds; insertion sequence IS26 transposase gene, complete cds; and insertion sequence IS5 transposase gene, partial cds. This gene is the target of an antibiotic resistance screening microarray probe (AR-Microarray). ARO:1000001 process or component of ant…	P	P	Class 2
AY598759.gene_1 blaCTXM-10.	Source: Klebsiella pneumoniae plasmid pRYCE21 transposon Tn1000-like TnpA gene, partial cds; putative phage tail proteins, putative phage tail fiber assembly protein, DNA invertase, and CTX-M-10 genes, complete cds; transposon Tn5708-like unknown gene; insertion sequence IS432 transposase gene, complete cds; conserved hypothetical protein and nucleoprotein/polynucleotide-associated enzyme genes, …	P	P	Class 2
AY665723.gene_1 blaOXA_58.	Source: Acinetobacter baumannii strain MAD putative transcriptional regulator (rt3), putative transcriptional regulator (rt2), threonine efflux protein (tep), and transcriptional regulator (trr) genes, complete cds; insertion sequence ISAba3, complete sequence; OXA-58 (blaOXA-58) gene, complete cds; insertion sequence ISAba3, partial sequence; insertion sequence ISAba2, complete sequence; transpo…	P	NP	Class 2
AY743590.gene_1 tet39.	This gene is the target of an antibiotic resistance screening microarray probe (AR-Microarray). Source: Acinetobacter sp. LUH5605 plasmid ptet5605 TetR(39) (tetR(39)), TetA(39) (tetA(39)), and putative replicon protein genes, complete cds; and unknown gene. AntimicrobialResistanceTetracycline. ARO:1000001 process or component of antibiotic biology or chemistry. ARO:3000566 tet39. [Acinetobacter s…	P	NP	Class 2
DQ385606.gene_1 blaOXA_51.	Source: Acinetobacter baumannii strain FAV-1 FxsA-like protein gene, partial cds; and beta-lactamase OXA-51 (blaOXA-51) gene, complete cds. This gene is the target of an antibiotic resistance screening microarray probe (AR-Microarray). Beta-lactamases. ARO:1000001 process or component of antibiotic biology or chemistry. ARO:3001612 OXA-51. [Acinetobacter baumannii]	P	NP	Class 2
AY234334.1.orf0.gene_1 AY234334.1.orf0.	Encodes ribosomal methylase Erm34. Source: Bacillus clausii DSM8716 putative leader peptide and ribosomal methylase Erm34 genes, complete cds. ARO:1000001 process or component of antibiotic biology or chemistry. ARO:3000600 Erm(34). [Bacillus clausii]	NP	NP	Class 3
AY928180.1.orf2.gene_1 lnu(C).	Source: Streptococcus agalactiae strain UCN36 transposon MtnLNU transposase-like (insLNU) and LnuC (lnu(C)) genes, complete cds. lnu(C) encodes LnuC. ARO:3002837 lnuC. ARO:1000001 process or component of antibiotic biology or chemistry. [Streptococcus agalactiae]	NP	P	Class 2
EF452177.1.orf0.gene_1 EF452177.1.orf0.	Source: Streptococcus uberis putative lincosamide nucleotidyltransferase gene, complete cds. Encodes putative lincosamide nucleotidyltransferase. ARO:1000001 process or component of antibiotic biology or chemistry. ARO:3002838 lnuD. [Streptococcus uberis]	NP	P	Class 2
NC_002745.1124566_1 SA1683.	SA1683 encodes hypothetical protein. ARO:3000489 sav1866. ARO:1000001 process or component of antibiotic biology or chemistry. [Staphylococcus aureus subsp. aureus N315]	NP	NP	Class 2
NC_013450.8612871_1 SAAV_0105.	SAAV_0105 encodes tetracycline resistance protein, putative. ARO:1000001 process or component of antibiotic biology or chemistry. ARO:3000565 tet38. [Staphylococcus aureus subsp. aureus ED98]	P	NP	Class 2
NC_002745.1122907_1 SA0132.	SA0132 encodes hypothetical protein. ARO:1000001 process or component of antibiotic biology or chemistry. ARO:3000565 tet38. [Staphylococcus aureus subsp. aureus N315]	P	NP	Class 2
NC_002745.1123101_1 SA0322.	SA0322 encodes hypothetical protein. ARO:1000001 process or component of antibiotic biology or chemistry. ARO:3000746 mepR. [Staphylococcus aureus subsp. aureus N315]	P	P	Class 3
NC_002745.1123448_1 SA0641.	SA0641 encodes hypothetical protein. ARO:1000001 process or component of antibiotic biology or chemistry. ARO:3000815 mgrA. [Staphylococcus aureus subsp. aureus N315]	P	P	Class 3
NC_002013.4594904_1 pC194_p3.	pC194_p3 encodes hypothetical protein. ARO:1000001 process or component of antibiotic biology or chemistry. ARO:3002670 cat. [Staphylococcus aureus]	P	P	Class 2
NC_002745.1124085_1 arlS.	arlS encodes putative protein histidine kinase ArlS. ARO:1000001 process or component of antibiotic biology or chemistry. ARO:3000839 arlS. [Staphylococcus aureus subsp. aureus N315]	NP	P	Class 2
NC_002758.1120291_1 SAV0333.	SAV0333 encodes hypothetical protein. ARO:1000001 process or component of antibiotic biology or chemistry. ARO:3000746 mepR. [Staphylococcus aureus subsp. aureus Mu50]	P	P	Class 3
NC_002758.1121389_1 arlS.	arlS encodes putative protein histidine kinase. ARO:1000001 process or component of antibiotic biology or chemistry. ARO:3000839 arlS. [Staphylococcus aureus subsp. aureus Mu50]	NP	P	Class 2
NC_002758.1121390_1 truncated-arlR.	truncated-arlR encodes truncated (putative response regulator). ARO:1000001 process or component of antibiotic biology or chemistry. ARO:3000838 arlR. [Staphylococcus aureus subsp. aureus Mu50]	NP	NP	Class 2
NC_002951.3237541_1 SACOL1924.	SACOL1924 encodes toxin exporting ABC transporter, permease/ATP-binding protein, putative. ARO:3000489 sav1866. ARO:1000001 process or component of antibiotic biology or chemistry. [Staphylococcus aureus subsp. aureus COL]	NP	NP	Class 2
NC_003923.1002410_1 MW0310.	MW0310 encodes hypothetical protein. ARO:1000001 process or component of antibiotic biology or chemistry. ARO:3000746 mepR. [Staphylococcus aureus subsp. aureus MW2]	P	P	Class 3
NC_003923.1002759_1 MW0648.	MW0648 encodes hypothetical protein. ARO:1000001 process or component of antibiotic biology or chemistry. ARO:3000815 mgrA. [Staphylococcus aureus subsp. aureus MW2]	P	P	Class 3
NC_003923.1003416_1 arlS.	arlS encodes putative protein histidine kinase ArlS. ARO:1000001 process or component of antibiotic biology or chemistry. ARO:3000839 arlS. [Staphylococcus aureus subsp. aureus MW2]	NP	P	Class 2
NC_003923.1003417_1 MW1305.	truncated-arlR. MW1305 encodes truncated (putative response regulator ArlR. ARO:1000001 process or component of antibiotic biology or chemistry. ARO:3000838 arlR. [Staphylococcus aureus subsp. aureus MW2]	NP	NP	Class 2
NC_003923.1003921_1 MW1806.	MW1806 encodes hypothetical protein. ARO:3000489 sav1866. ARO:1000001 process or component of antibiotic biology or chemistry. [Staphylococcus aureus subsp. aureus MW2]	NP	NP	Class 2
NC_007793.3914980_1 SAUSA300_1847.	SAUSA300_1847 encodes hypothetical protein. ARO:3000489 sav1866. ARO:1000001 process or component of antibiotic biology or chemistry. [Staphylococcus aureus subsp. aureus USA300_FPR3757]	NP	NP	Class 2
NC_007795.3919541_1 SAOUHSC_00314.	SAOUHSC_00314 encodes hypothetical protein. ARO:1000001 process or component of antibiotic biology or chemistry. ARO:3000746 mepR. [Staphylococcus aureus subsp. aureus NCTC 8325]	P	P	Class 3
NC_007795.3919542_1 SAOUHSC_00315.	SAOUHSC_00315 encodes hypothetical protein. ARO:1000001 process or component of antibiotic biology or chemistry. ARO:3000026 mepA. [Staphylococcus aureus subsp. aureus NCTC 8325]	P	NP	Class 2
NC_007795.3920998_1 SAOUHSC_00694.	SAOUHSC_00694 encodes hypothetical protein. ARO:1000001 process or component of antibiotic biology or chemistry. ARO:3000815 mgrA. [Staphylococcus aureus subsp. aureus NCTC 8325]	P	P	Class 3
NC_007795.3920650_1 SAOUHSC_01419.	SAOUHSC_01419 encodes hypothetical protein. ARO:1000001 process or component of antibiotic biology or chemistry. ARO:3000839 arlS. [Staphylococcus aureus subsp. aureus NCTC 8325]	NP	P	Class 2
NC_007795.3920651_1 SAOUHSC_01420.	SAOUHSC_01420 encodes DNA-binding response regulator, putative. ARO:1000001 process or component of antibiotic biology or chemistry. ARO:3000838 arlR. [Staphylococcus aureus subsp. aureus NCTC 8325]	NP	NP	Class 2
NC_007795.3921883_1 SAOUHSC_02003.	SAOUHSC_02003 encodes ABC transporter, ATP-binding/permease protein, putative. ARO:3000489 sav1866. ARO:1000001 process or component of antibiotic biology or chemistry. [Staphylococcus aureus subsp. aureus NCTC 8325]	NP	NP	Class 2
NC_010400.5984909_1 ABSDF1462.	Putative adeG subunit gene of efflux complex AdeFGH. ABSDF1462 encodes multidrug ABC transporter. ARO:1000001 process or component of antibiotic biology or chemistry. ARO:3000778 adeG. [Acinetobacter baumannii SDF]	P	NP	Class 2
NC_010400.5984910_1 ABSDF1463.	Putative adeF subunit gene of efflux complex AdeFGH.. ABSDF1463 encodes multidrug ABC transporter. ARO:1000001 process or component of antibiotic biology or chemistry. ARO:3000777 adeF. [Acinetobacter baumannii SDF]	P	NP	Class 3
NC_010400.5986505_1 ABSDF2384.	ABSDF2384 encodes putative transcriptional regulator. ARO:3000814 mexT. ARO:1000001 process or component of antibiotic biology or chemistry. [Acinetobacter baumannii SDF]	NP	P	Class 3
NC_010410.6003290_1 ABAYE1172.	ABAYE1172 encodes putative Outer membrane efflux protein. Putative outer membrane efflux protein OprC. ARO:1000001 process or component of antibiotic biology or chemistry. ARO:3000779 adeH. [Acinetobacter baumannii AYE]	P	P	Class 3
NC_010410.6000771_1 ABAYE0748.	ABAYE0748 encodes putative membrane fusion protein (AdeA-like). ARO:1000001 process or component of antibiotic biology or chemistry. ARO:3000780 adeI. [Acinetobacter baumannii AYE]	P	NP	Class 3
NC_010410.6003348_1 ABAYE1181.	ABAYE1181 encodes putative multidrug resistance efflux protein. ARO:1000001 process or component of antibiotic biology or chemistry. ARO:3000768 abeS. [Acinetobacter baumannii AYE]	NP	NP	Class 2
NC_010410.6002885_1 ABAYE2785.	ABAYE2785 encodes putative transcriptional regulator. ARO:3000814 mexT. ARO:1000001 process or component of antibiotic biology or chemistry. [Acinetobacter baumannii AYE]	NP	P	Class 3
AE016830.1.gene2248_1 EF_2292.	EF_2292 encodes hypothetical protein. ARO:1000001 process or component of antibiotic biology or chemistry. ARO:3002916 vanV. [Enterococcus faecalis V583]	NP	P	Class 3
CP000034.1.gene4477_1 evgA.	SDY4477. evgA encodes putative positive transcription regulator. ARO:1000001 process or component of antibiotic biology or chemistry. ARO:3000832 evgA. [Shigella dysenteriae Sd197]	P	P	Class 3
JQ768046.1.gene8_1 AFK80333.1.	Similar to kirTII. AFK80333.1 encodes putative transporter. ARO:1000001 process or component of antibiotic biology or chemistry. ARO:3001313 facT. [Streptomyces sp. WAC5292]	P	P	Class 3
AB781687.1.gene1_1 blaOXA-254.	blaOXA-254 encodes blaOXA-51-like beta-lactamase. ARO:3001682 OXA-254. ARO:1000001 process or component of antibiotic biology or chemistry. [Acinetobacter baumannii]	P	NP	Class 2
JQ772478.1.gene1_1 AFK80745.1.	AFK80745.1 encodes GES-like beta-lactamase. ARO:1000001 process or component of antibiotic biology or chemistry. ARO:3002350 GES-21. [uncultured bacterium]	P	NP	Class 2
JX025021.1.gene1_1 blaOXA-241.	BlaOXA-51-like. blaOXA-241 encodes beta-lactamase OXA-241. ARO:3001679 OXA-241. ARO:1000001 process or component of antibiotic biology or chemistry. [Acinetobacter baumannii]	P	NP	Class 2
JX025022.1.gene1_1 blaOXA-242.	blaOXA-242 encodes beta-lactamase OXA-242. BlaOXA-51-like. ARO:1000001 process or component of antibiotic biology or chemistry. ARO:3001680 OXA-242. [Acinetobacter baumannii]	P	NP	Class 2
KC107824.1.gene1_1 AFY98865.1.	AFY98865.1 encodes CTX-M-15-like extended spectrum beta-lactamase. ESBL. ARO:1000001 process or component of antibiotic biology or chemistry. ARO:3001997 CTX-M-139. [Escherichia coli]	P	P	Class 2
JX514368.1.gene1_1 CMY.	CMY encodes CMY-like beta-lactamase. ARO:1000001 process or component of antibiotic biology or chemistry. ARO:3002107 CMY-94. [Escherichia coli]	P	NP	Class 2
JX514369.1.gene1_1 CMY.	CMY encodes CMY-like beta-lactamase. ARO:1000001 process or component of antibiotic biology or chemistry. ARO:3002108 CMY-95. [Escherichia coli]	P	NP	Class 2
KC567681.1.gene2_1 AGK07370.1.	OXA-228-like protein. AGK07370.1 encodes beta-lactamase OXA-257. ARO:1000001 process or component of antibiotic biology or chemistry. ARO:3001694 OXA-257. [Acinetobacter bereziniae]	P	NP	Class 2
AJ567827.1.gene1_1 aadA11.	aadA11 encodes putative aminoglycoside adenylyltransferase. ARO:3002611 aadA11. ARO:1000001 process or component of antibiotic biology or chemistry. [Escherichia coli]	NP	P	Class 2
JX560992.1.gene10_1 unnamed	gene. Similar to streptomycin 3''-adenylyltransferase of Staphylococcus aureus and the spectinomycin resistance protein from Staphylococcus aureus transposon Tn554. unnamed gene encodes putative spectinomycin adenyltransferase. ARO:1000001 process or component of antibiotic biology or chemistry. ARO:3002630 ANT(9)-Ia. [Staphylococcus aureus]	P	P	Class 2
M20305.1.gene1_1 AAA26412.1.	AAA26412.1 encodes Unknown product. Aminoglycoside 3'-phosphotransferase like peptide. ARO:1000001 process or component of antibiotic biology or chemistry. ARO:3002642 APH(3')-Ib. [Plasmid RP4]	NP	NP	Class 2
AF326777.3.gene22_1 tetD.	tetD encodes putative transcriptional regulator TetD. ARO:1000001 process or component of antibiotic biology or chemistry. ARO:3000168 tetD. [Shigella flexneri 2a]	NP	P	Class 2
M90091.1.gene2_1 unnamed	gene. unnamed gene encodes chloramphenicol acetyltransferase. Putative. ARO:1000001 process or component of antibiotic biology or chemistry. ARO:3002670 cat. [Plasmid pSBK203]	P	P	Class 2
AF155139.2.gene4_1 vanYF.	vanYF encodes putative carboxypeptidase. ARO:1000001 process or component of antibiotic biology or chemistry. ARO:3002958 vanYF. [Paenibacillus popilliae ATCC 14706]	P	P	Class 3
AF155139.2.gene8_1 vanXE.	vanXE encodes putative D,D-dipeptidase VanXE. ARO:1000001 process or component of antibiotic biology or chemistry. ARO:3002952 vanXF. [Paenibacillus popilliae ATCC 14706]	P	NP	Class 2
AF155139.2.gene7_1 vanE.	vanE encodes putative D-alanyl-D-alanine ligase VanE. ARO:1000001 process or component of antibiotic biology or chemistry. ARO:3002908 vanF. [Paenibacillus popilliae ATCC 14706]	NP	NP	Class 2
AF155139.2.gene6_1 vanHE.	vanHE encodes putative lactate dehydrogenase VanHE. ARO:1000001 process or component of antibiotic biology or chemistry. ARO:3002945 vanHF. [Paenibacillus popilliae ATCC 14706]	NP	NP	Class 2
AF118107.1.gene1_1 Flor.	Flor encodes putative efflux protein Flor. ARO:3002705 floR. ARO:1000001 process or component of antibiotic biology or chemistry. [Salmonella typhimurium DT104]	P	NP	Class 2
AP009048.1.gene4163_1 eptA.	eptA encodes predicted metal dependent hydrolase. ARO:1000001 process or component of antibiotic biology or chemistry. ARO:3003576 PmrC. [Escherichia coli str. K-12 substr. W3110]	P	NP	Class 2
AP009048.1.gene1113_1 mdtH.	mdtH encodes predicted drug efflux system. ARO:1000001 process or component of antibiotic biology or chemistry. ARO:3001216 mdtH. [Escherichia coli str. K-12 substr. W3110]	P	NP	Class 2
AP009048.1.gene4130_1 yjcP.	yjcP encodes predicted outer membrane factor of efflux pump. ARO:3003550 mdtP. ARO:1000001 process or component of antibiotic biology or chemistry. [Escherichia coli str. K-12 substr. W3110]	P	NP	Class 2
AP009048.1.gene2427_1 emrY.	emrY encodes predicted multidrug efflux system. ARO:1000001 process or component of antibiotic biology or chemistry. ARO:3000254 emrY. [Escherichia coli str. K-12 substr. W3110]	P	P	Class 3
AP009048.1.gene1101_1 mdtG.	mdtG encodes predicted drug efflux system. ARO:1000001 process or component of antibiotic biology or chemistry. ARO:3001329 mdtG. [Escherichia coli str. K-12 substr. W3110]	P	NP	Class 2
AP009048.1.gene4132_1 yjcR.	yjcR encodes predicted membrane fusion protein of efflux pump. ARO:3003548 mdtN. ARO:1000001 process or component of antibiotic biology or chemistry. [Escherichia coli str. K-12 substr. W3110]	P	NP	Class 2
AP009048.1.gene4131_1 yjcQ.	yjcQ encodes predicted multidrug efflux system component. ARO:1000001 process or component of antibiotic biology or chemistry. ARO:3003549 mdtO. [Escherichia coli str. K-12 substr. W3110]	P	NP	Class 2
AY509120.1.gene20_1 chrB.	chrB encodes putative resistance determinant. ARO:1000001 process or component of antibiotic biology or chemistry. ARO:3001302 chrB. [Streptomyces bikiniensis]	NP	NP	Class 2
AF313494.1.gene1_1 MsrC.	MsrC encodes MsrC. Similar to Enterococcus faecium acquired macrolide resistance-like protein encoded by GenBank Accession Number AY004350. ARO:1000001 process or component of antibiotic biology or chemistry. ARO:3002819 msrC. [Enterococcus faecium]	P	NP	Class 3
AJ243209.1.gene1_1 msrC.	msrC encodes putative ABC transporter. ARO:1000001 process or component of antibiotic biology or chemistry. ARO:3002819 msrC. [Enterococcus faecium]	P	P	Class 3
NC_003197.1.1251869_1 STM0350.S.	STM0350.S encodes outer membrane efflux-like protein. ARO:1000001 process or component of antibiotic biology or chemistry. ARO:3000791 mdsC. [Salmonella enterica subsp. enterica serovar Typhimurium str. LT2]	P	NP	Class 3
NC_009782.1.5561200_1 SAHV_0136.	SAHV_0136 encodes hypothetical protein. ARO:1000001 process or component of antibiotic biology or chemistry. ARO:3000565 tet38. [Staphylococcus aureus subsp. aureus Mu3]	P	NP	Class 2
NC_009782.1.5561123_1 SAHV_0330.	SAHV_0330 encodes hypothetical protein. ARO:1000001 process or component of antibiotic biology or chemistry. ARO:3000746 mepR. [Staphylococcus aureus subsp. aureus Mu3]	P	P	Class 3
AB089190.1.gene1_1 mdtD.	mdtD encodes putative drug transporter. ARO:1000001 process or component of antibiotic biology or chemistry. ARO:3001330 mdtD. [Escherichia coli]	P	P	Class 2
AF147719.1.gene3_1 amrB.	amrB encodes putative RND transporter. ARO:1000001 process or component of antibiotic biology or chemistry. ARO:3002983 amrB. [Pseudomonas aeruginosa PAO1]	P	NP	Class 2
AF147719.1.gene2_1 amrA.	amrA encodes putative membrane fusion protein. ARO:3002982 amrA. ARO:1000001 process or component of antibiotic biology or chemistry. [Pseudomonas aeruginosa PAO1]	P	NP	Class 3
AJ252200.1.gene1_1 smeD.	smeD encodes putative membrane fusion protein. ARO:3003055 smeD. ARO:1000001 process or component of antibiotic biology or chemistry. [Stenotrophomonas maltophilia]	P	NP	Class 3
AJ252200.1.gene2_1 smeE.	smeE encodes putative RND protein. ARO:1000001 process or component of antibiotic biology or chemistry. ARO:3003056 smeE. [Stenotrophomonas maltophilia]	P	NP	Class 2
NC_023287.1.18156493_1 aadE.	aadE encodes putative aminoglycoside 6-adenylyltansferase. ARO:1000001 process or component of antibiotic biology or chemistry. ARO:3002626 ANT(6)-Ia. [Exiguobacterium sp. S3-2]	NP	P	Class 2
JN408080.1.gene1_1 AEM62764.1.	AEM62764.1 encodes qnrVC-like protein. Pentapeptide repeat protein responsible for quinolone resistance. ARO:1000001 process or component of antibiotic biology or chemistry. ARO:3002802 QnrVC5. [Vibrio fluvialis]	NP	P	Class 2
AJ746361.2.gene10_1 dfrA23.	dfrA23 encodes putative dihydrofolate reductase. ARO:3003019 dfrA23. ARO:1000001 process or component of antibiotic biology or chemistry. [Salmonella enterica subsp. enterica serovar Typhimurium]	NP	NP	Class 2
AM403715.1.gene1_1 dfrA26.	dfrA26 encodes putative trimethoprim resistance dihydrofolate reductase. ARO:1000001 process or component of antibiotic biology or chemistry. ARO:3002857 dfrA26. [Escherichia coli]	NP	NP	Class 2
CP003248.2.gene3509_1 RVBD_3361c.	RVBD_3361c encodes hypothetical protein. ARO:1000001 process or component of antibiotic biology or chemistry. ARO:3003035 mfpA. [Mycobacterium tuberculosis H37Rv]	NP	P	Class 2
AL123456.3.gene1726_1 tsnR.	tsnR encodes Possible 23S rRNA methyltransferase TsnR. ARO:1000001 process or component of antibiotic biology or chemistry. ARO:3003060 tsnr. [Mycobacterium tuberculosis H37Rv]	NP	P	Class 2
AL123456.3.gene2081_1 erm(37).	erm(37) encodes Probable 23S rRNA methyltransferase Erm(37). ARO:3000392 Erm(37). ARO:1000001 process or component of antibiotic biology or chemistry. [Mycobacterium tuberculosis H37Rv]	P	NP	Class 2
BA000017.4.gene1427_1 truncated-arlR.	truncated-arlR encodes truncated (putative response regulator). ARO:1000001 process or component of antibiotic biology or chemistry. ARO:3000838 arlR. [Staphylococcus aureus subsp. aureus Mu50]	NP	NP	Class 2
BA000017.4.gene138_1 SAV0137.	SAV0137 encodes probable transmembrane protein. ARO:1000001 process or component of antibiotic biology or chemistry. ARO:3000565 tet38. [Staphylococcus aureus subsp. aureus Mu50]	P	NP	Class 2
BA000017.4.gene1426_1 arlS.	arlS encodes putative protein histidine kinase. ARO:1000001 process or component of antibiotic biology or chemistry. ARO:3000839 arlS. [Staphylococcus aureus subsp. aureus Mu50]	NP	P	Class 2
BA000017.4.gene333_1 SAV0333.	SAV0333 encodes hypothetical protein. ARO:1000001 process or component of antibiotic biology or chemistry. ARO:3000746 mepR. [Staphylococcus aureus subsp. aureus Mu50]	P	P	Class 3
AHFH01000028.1.gene512_1 IK7_04094.	IK7_04094 encodes hypothetical protein. ARO:1000001 process or component of antibiotic biology or chemistry. ARO:3003072 Bacillus intrinsic mph. [Bacillus cereus VD156]	NP	P	Class 2
CP002508.1.gene1802_1 YBT020_08480.	YBT020_08480 encodes putative macrolide 2-phosphotransferase. ARO:1000001 process or component of antibiotic biology or chemistry. ARO:3003072 Bacillus intrinsic mph. [Bacillus thuringiensis serovar finitimus YBT-020]	NP	NP	Class 2
AE017334.2.gene1612_1 GBAA_1589.	GBAA_1589 encodes putative macrolide 2-phosphotransferase. ARO:1000001 process or component of antibiotic biology or chemistry. ARO:3003072 Bacillus intrinsic mph. [Bacillus anthracis str. 'Ames Ancestor']	NP	NP	Class 2
AHFH01000066.1.gene18_1 IK7_06029.	IK7_06029 encodes hypothetical protein. ARO:3000318 mphB. ARO:1000001 process or component of antibiotic biology or chemistry. [Bacillus cereus VD156]	NP	NP	Class 2
AHEL01000071.1.gene5_1 IGY_06091.	IGY_06091 encodes hypothetical protein. ARO:3000318 mphB. ARO:1000001 process or component of antibiotic biology or chemistry. [Bacillus cereus K-5975c]	NP	NP	Class 2
DQ390458.1.gene6_1 ABG49324.1.	ORF6; similar to Corynebacterium glutamicum pTET3 aadA9. ABG49324.1 encodes hypothetical protein. ARO:1000001 process or component of antibiotic biology or chemistry. ARO:3002609 aadA9. [Corynebacterium sp. L2-79-05]	NP	NP	Class 2
DQ390458.1.gene4_1 ABG49322.1.	ABG49322.1 encodes hypothetical protein. ORF4; similar to uncultured bacterium pB8 dihydropteroate synthase. ARO:1000001 process or component of antibiotic biology or chemistry. ARO:3000410 sul1. [Corynebacterium sp. L2-79-05]	P	P	Class 2
JX524191.1.gene2_1 blaKPC-14.	blaKPC-14 encodes putative carpapenem-hydrolyzing beta-lactamase KPC-14. ARO:1000001 process or component of antibiotic biology or chemistry. ARO:3002324 KPC-14. [Klebsiella pneumoniae]	P	P	Class 2
AP008955.1.gene4662_1 BBR47_45040.	BBR47_45040 encodes conserved hypothetical protein. ARO:1000001 process or component of antibiotic biology or chemistry. ARO:3002815 clbB. [Brevibacillus brevis NBRC 100599]	NP	P	Class 2
KM401566.1.gene3_1 blaOXA-421.	blaOXA-421 encodes beta-lactamase OXA-421. BlaOXA-75-like. ARO:1000001 process or component of antibiotic biology or chemistry. ARO:3003117 OXA-421. [Acinetobacter pittii]	P	NP	Class 2
KF048909.1.gene1_1 AHN07454.1.	AHN07454.1 encodes beta-lactamase OXA-51-like protein. ARO:1000001 process or component of antibiotic biology or chemistry. ARO:3001526 OXA-338. [Acinetobacter baumannii]	P	NP	Class 2
AP012279.1.gene2059_1 BJP-1.	BJP-1 encodes putative beta-lactamase precursor. ARO:1000001 process or component of antibiotic biology or chemistry. ARO:3000856 BJP-1. [Bradyrhizobium sp. S23321]	P	NP	Class 2
U00096.3.gene2146_1 JW2062.	yegB. ECK2073. iceT. mdtD. iceT encodes putative citrate/iron-citrate/zinc-citrate efflux transporter. ARO:1000001 process or component of antibiotic biology or chemistry. ARO:3001330 mdtD. [Escherichia coli str. K-12 substr. MG1655]	P	P	Class 2
U00096.3.gene1073_1 ECK1038.	yceE. mdtG. JW1040. mdtG encodes putative drug efflux system protein. ARO:1000001 process or component of antibiotic biology or chemistry. ARO:3001329 mdtG. [Escherichia coli str. K-12 substr. MG1655]	P	NP	Class 2
U00096.3.gene2441_1 JW2364.	emrY. ECK2363. emrY encodes putative multidrug efflux system. ARO:1000001 process or component of antibiotic biology or chemistry. ARO:3000254 emrY. [Escherichia coli str. K-12 substr. MG1655]	P	P	Class 3
NC_020418.1.14669634_1 MU9_423.	MU9_423 encodes hypothetical protein. ARO:1000001 process or component of antibiotic biology or chemistry. ARO:3000168 tetD. [Morganella morganii subsp. morganii KT]	NP	P	Class 2
VF_fig|216597.6.peg.1773|SL1344_1599|VBISalEnt88447_1773|	Invasin-like protein [Salmonella enterica subsp. enterica serovar Typhimurium str. SL1344 | 216597.6]	P	P	Class 2
VF_fig|198214.7.peg.5483|CP0226|VBIShiFle86970_5483|	invasion plasmid antigen / internalin, putative [Shigella flexneri 2a str. 301 | 198214.7]	P	P	Class 3
VF_fig|198214.7.peg.5325|CP0078|VBIShiFle86970_5325|	invasion plasmid antigen / internalin, putative [Shigella flexneri 2a str. 301 | 198214.7]	P	P	Class 3
VF_VFG001272(gb|NP_880575) (fhaC)	hemolysin activator-like protein [FHA (VF0025)] [Bordetella pertussis Tohama I]	P	P	Class 3
VF_VFG005785(gb|NP_687688) (cylF)	putative aminomethyltransferase CylF [Beta-hemolysin/cytolysin (CVF171)] [Streptococcus agalactiae 2603V/R]	P	NP	Class 2
VF_VFG005788(gb|NP_687689) (cylI)	putative 3-ketoacyl-ACP synthase CylI [Beta-hemolysin/cytolysin (CVF171)] [Streptococcus agalactiae 2603V/R]	P	P	Class 3
VF_VFG005794(gb|NP_687691) (cylK)	putative phosphopantetheinyl transferase CylK [Beta-hemolysin/cytolysin (CVF171)] [Streptococcus agalactiae 2603V/R]	P	P	Class 3
VF_gi|16765012|ref|NP_460627.1|	invasin-like protein [Salmonella enterica subsp. enterica serovar Typhimurium str. LT2]	P	P	Class 2
VF_gi|33592931|ref|NP_880575.1|	hemolysin activator-like protein [Bordetella pertussis Tohama I]	P	P	Class 3
VF_fig|155864.8.peg.3152|Z3635|VBIEscCol44059_3152|	Uncharacterized transporter YfdV [Escherichia coli O157:H7 str. EDL933 | 155864.8]	P	NP	Class 2
VF_fig|169963.11.peg.2652|lmo2588|VBILisMon69206_2652|	Uncharacterized MFS-type transporter [Listeria monocytogenes EGD-e | 169963.11]	P	NP	Class 2
VF_fig|83332.12.peg.2669|Rv2387|VBIMycTub87468_2669|	putative sodium-dependent bicarbonate transporter [Mycobacterium tuberculosis H37Rv | 83332.12]	NP	NP	Class 2
VF_fig|83332.12.peg.3657|Rv3270|VBIMycTub87468_3657|	Probable cation-transporting P-type ATPase C (EC 3.6.3.-) (Metal-transporting ATPase Mta72) [Mycobacterium tuberculosis H37Rv | 83332.12]	NP	NP	Class 2
VF_fig|216597.6.peg.2362|SL1344_2126|VBISalEnt88447_2362|	Uncharacterized fimbrial-like protein YehA [Salmonella enterica subsp. enterica serovar Typhimurium str. SL1344 | 216597.6]	P	P	Class 3
VF_fig|216597.6.peg.572|SL1344_0513|VBISalEnt88447_0572|	Probable metabolite transport protein [Salmonella enterica subsp. enterica serovar Typhimurium str. SL1344 | 216597.6]	P	NP	Class 2
VF_fig|909946.3.peg.2734|STM474_2679|VBISalEnt171491_2734|	Putative transmembrane transport protein [Salmonella enterica subsp. enterica serovar Typhimurium str. ST4/74 | 909946.3]	P	NP	Class 2
VF_fig|909946.3.peg.354|STM474_0343|VBISalEnt171491_0354|	Uncharacterized MFS-type transporter STM0328.s [Salmonella enterica subsp. enterica serovar Typhimurium str. ST4/74 | 909946.3]	P	P	Class 2
VF_fig|209261.6.peg.2529|t2318|VBISalEnt47697_2529|	Probable fimbrial chaperone SfmC [Salmonella enterica subsp. enterica serovar Typhi str. Ty2 | 209261.6]	P	P	Class 3
VF_fig|405955.13.peg.5114|APECO1_O1CoBM96|VBIEscCol127180_5114|	AidA-I adhesin-like protein [Escherichia coli APEC O1 | 405955.13]	P	P	Class 3
VF_fig|382640.5.peg.2573|Btr_2531|VBIBarTri113218_2573|	Outer membrane and periplasm component of type IV secretion of T-DNA complex, has secretin-like domain, VirB9 [Bartonella tribocorum CIP 105476 | 382640.5]	NP	P	Class 3
VF_fig|382640.5.peg.2574|Btr_2532|VBIBarTri113218_2574|	Inner membrane protein of type IV secretion of T-DNA complex, TonB-like, VirB10 [Bartonella tribocorum CIP 105476 | 382640.5]	P	NP	Class 3
VF_fig|199310.4.peg.5052|c5394|VBIEscCol75197_5052|	Fimbrin-like protein FimI [Escherichia coli CFT073 | 199310.4]	P	P	Class 3
VF_fig|588858.6.peg.2857|STM14_3078|VBISalEnt101322_2857|	AIDA autotransporter-like protein [Salmonella enterica subsp. enterica serovar Typhimurium str. 14028S | 588858.6]	P	P	Class 3
VF_fig|588858.6.peg.707|STM14_0636|VBISalEnt101322_0707|	Fimbriae-like adhesin FimI [Salmonella enterica subsp. enterica serovar Typhimurium str. 14028S | 588858.6]	P	P	Class 3
VF_fig|99287.12.peg.2649|STM2513|VBISalEnt20916_2649|	AIDA autotransporter-like protein [Salmonella enterica subsp. enterica serovar Typhimurium str. LT2 | 99287.12]	P	P	Class 3
VF_fig|99287.12.peg.576|STM0543|VBISalEnt20916_0576|	Uncharacterized fimbrial-like protein SfmA [Salmonella enterica subsp. enterica serovar Typhimurium str. LT2 | 99287.12]	P	P	Class 3
VF_fig|99287.12.peg.580|STM0547|VBISalEnt20916_0580|	Uncharacterized fimbrial-like protein SfmH [Salmonella enterica subsp. enterica serovar Typhimurium str. LT2 | 99287.12]	P	P	Class 3
VF_fig|99287.12.peg.581|STM0548|VBISalEnt20916_0581|	Uncharacterized fimbrial-like protein SfmF [Salmonella enterica subsp. enterica serovar Typhimurium str. LT2 | 99287.12]	P	NP	Class 3
VF_fig|99287.12.peg.585|STM0552|VBISalEnt20916_0585|	putative fimbrial protein [Salmonella enterica subsp. enterica serovar Typhimurium str. LT2 | 99287.12]	NP	P	Class 3
VF_fig|155864.8.peg.343|Z0390|VBIEscCol44059_0343|	Putative adhesin [Escherichia coli O157:H7 str. EDL933 | 155864.8]	P	P	Class 3
VF_VFG002259(gb|YP_034262) (trwK)	Trw type IV secretion sysmtem VirB4-like trwK protein [Trw type IV secretion system (VF0372)] [Bartonella henselae str. Houston-1]	P	P	Class 3
VF_VFG016667(gb|YP_033004) (badA/vomp/brp)	Surface protein/Bartonella adhesin BadA-like [BadA (SS156)] [Bartonella henselae str. Houston-1]	P	P	Class 3
VF_VFG000065(gb|NP_880905) (bscD)	putative type III secretion protein [TTSS (VF0035)] [Bordetella pertussis Tohama I]	P	P	Class 3
VF_VFG000067(gb|NP_880907) (bscF)	putative type III secretion protein [TTSS (VF0035)] [Bordetella pertussis Tohama I]	NP	P	Class 3
VF_VFG002442(gb|YP_111530) (bopA)	putative Type III secretion system effector BopA [Bsa T3SS (VF0428)] [Burkholderia pseudomallei K96243]	P	P	Class 3
VF_VFG002188(gb|NP_816139) (cpsC)	teichoic acid biosynthesis protein, putative [Capsule (VF0361)] [Enterococcus faecalis V583]	NP	P	Class 3
VF_VFG000874(gb|NP_757242) (fimI)	Fimbrin-like protein fimI precursor [Type 1 fimbriae (VF0221)] [Escherichia coli CFT073]	P	P	Class 3
VF_VFG000910(gb|NP_753154) (focI)	Putative minor F1C fimbrial subunit precursor [F1C fimbriae (VF0224)] [Escherichia coli CFT073]	P	P	Class 3
VF_VFG000915(gb|NP_753159) (focH)	F1C Putative fimbrial adhesin precursor [F1C fimbriae (VF0224)] [Escherichia coli CFT073]	P	P	Class 3
VF_VFG034887(gb|NP_287310) (espX7/nleL)	Type III secretion system effector NleL, putative E3 ubiquitin ligase [LEE encoded T3SS (SS020)] [Escherichia coli O157:H7 str. EDL933]	P	P	Class 3
VF_VFG000302(gb|NP_207339) (cagF)	type IV secretion system protein Cag22/CagF, chaperone-like protein for CagA [Type IV secretion system (VF0060)] [Helicobacter pylori 26695]	P	P	Class 1
VF_VFG006696(gb|NP_208366) (flhB2)	ABC transporter, putative [Pse5Ac7Ac (AI150)] [Helicobacter pylori 26695]	NP	NP	Class 3
VF_VFG041252(gb|YP_094516) (dotV)	Dot/Icm type IV secretion system protein DotV (IcmC-like) [Dot/Icm (SS047)] [Legionella pneumophila subsp. pneumophila str. Philadelphia 1]	P	P	Class 3
VF_VFG001395(gb|NP_216327) (mgtC)	Possible Mg2+ transport P-type ATPase C MgtC [MgtC (VF0289)] [Mycobacterium tuberculosis H37Rv]	NP	NP	Class 2
VF_VFG002391(gb|NP_218400) (mycP1)	ESX-1 type VII secretion system subtilisin-like serine protease MycP1 [ESX-1 (VF0315)] [Mycobacterium tuberculosis H37Rv]	P	P	Class 3
VF_VFG002403(gb|NP_216312) (mycP5)	ESX-5 type VII secretion system subtilisin-like serine protease MycP5 [ESX-5 (VF0402)] [Mycobacterium tuberculosis H37Rv]	P	NP	Class 3
VF_VFG002073(gb|NP_248777) (hsiF1)	type VI secretion system hcp secretion island protein HsiF1, a gp25-like protein, but not exhibit lysozyme activity [HSI-I (VF0334)] [Pseudomonas aeruginosa PAO1]	P	P	Class 3
VF_VFG002304(gb|NP_462656) (misL)	putative autotransporter [MisL (VF0397)] [Salmonella enterica subsp. enterica serovar Typhimurium str. LT2]	P	P	Class 3
VF_VFG002305(gb|NP_461448) (shdA)	AIDA autotransporter-like protein [ShdA (VF0398)] [Salmonella enterica subsp. enterica serovar Typhimurium str. LT2]	P	P	Class 3
VF_VFG002091(gb|NP_232524) (vgrG-3)	type VI secretion system effector VgrG-3 protein, lysozyme-like activity, VgrG-3 and TsaB are a toxin-antitoxin complex [T6SS (VF0335)] [Vibrio cholerae O1 biovar El Tor str. N16961]	NP	NP	Class 3
VF_VFG044466(gb|NP_800847) (VPA1337)	putative type III secretion system protein [T3SS2 (VF0409)] [Vibrio parahaemolyticus RIMD 2210633]	NP	P	Class 1
VF_VFG044467(gb|NP_800850) (VPA1340)	putative type III secretion system protein [T3SS2 (VF0409)] [Vibrio parahaemolyticus RIMD 2210633]	NP	P	Class 3
VF_VFG044468(gb|NP_800860) (VPA1350)	putative type III secretion system protein [T3SS2 (VF0409)] [Vibrio parahaemolyticus RIMD 2210633]	P	NP	Class 3
VF_VFG044469(gb|NP_800861) (VPA1351)	putative type III secretion system protein [T3SS2 (VF0409)] [Vibrio parahaemolyticus RIMD 2210633]	NP	NP	Class 3
VF_VFG044470(gb|NP_800862) (VPA1352)	putative type III secretion system protein [T3SS2 (VF0409)] [Vibrio parahaemolyticus RIMD 2210633]	NP	P	Class 3
VF_VFG000418(gb|NP_395430) (caf1)	putative F1 capsule antigen [F1 antigen (VF0138)] [Yersinia pestis CO92]	P	P	Class 3
VF_VFG000419(gb|NP_395429) (caf1A)	putative F1 capsule anchoring protein [F1 antigen (VF0138)] [Yersinia pestis CO92]	P	P	Class 3
VF_gi|89257186|ref|YP_514548.1|	putative ABC transporter ATP-binding protein [Francisella tularensis subsp. holarctica LVS]	NP	NP	Class 3
VF_gi|22126170|ref|NP_669593.1|	putative sulfate transporter YchM [Yersinia pestis KIM 10]	P	NP	Class 3
VF_gi|218562523|ref|YP_002344302.1|	putative amino-acid transport protein [Campylobacter jejuni subsp. jejuni NCTC 11168]	NP	NP	Class 2
VF_gi|16082875|ref|NP_395429.1|	putative F1 capsule anchoring protein [Yersinia pestis CO92]	P	P	Class 3
VF_gi|83269020|ref|YP_418311.1|	type IV secretion system protein VirB3-like protein [Brucella abortus 2308]	P	P	Class 2
VF_gi|149192806|ref|YP_001294037.1|	putative F1 capsule anchoring protein [Yersinia pestis CA88-4125]	P	P	Class 3
VF_gi|53718680|ref|YP_107666.1|	putative ABC transporter membrane protein [Burkholderia pseudomallei K96243]	NP	NP	Class 2
VF_gi|53720414|ref|YP_109400.1|	putative capsular polysaccharide export ABC transporter transmembrane protein [Burkholderia pseudomallei K96243]	P	NP	Class 2
VF_gi|53720415|ref|YP_109401.1|	putative capsule polysaccharide export ABC transporter transmembrane protein [Burkholderia pseudomallei K96243]	P	P	Class 3
VF_gi|117625360|ref|YP_855140.1|	putative Yqi fimbrial adhesin [Escherichia coli APEC O1]	P	NP	Class 3
VF_gi|26251202|ref|NP_757242.1|	fimbrin-like protein fimI [Escherichia coli CFT073]	P	P	Class 3
VF_gi|15802914|ref|NP_288942.1|	putative transporter YfdV [Escherichia coli O157:H7 str. EDL933]	P	NP	Class 2
VF_gi|15803532|ref|NP_289565.1|	partial putative transport protein [Escherichia coli O157:H7 str. EDL933]	P	NP	Class 3
VF_gi|15803170|ref|NP_289202.1|	putative ATP-binding component of a transport system [Escherichia coli O157:H7 str. EDL933]	P	P	Class 3
VF_gi|15801633|ref|NP_287650.1|	putative fimbrial usher protein [Escherichia coli O157:H7 str. EDL933]	P	P	Class 3
VF_gi|15801635|ref|NP_287652.1|	putative fimbrial-like protein [Escherichia coli O157:H7 str. EDL933]	P	P	Class 3
VF_gi|15801642|ref|NP_287659.1|	putative ATP-binding component of a transport system [Escherichia coli O157:H7 str. EDL933]	P	P	Class 3
VF_gi|15801852|ref|NP_287870.1|	putative ATP-binding component of a transport system [Escherichia coli O157:H7 str. EDL933]	NP	NP	Class 3
VF_gi|170650783|ref|YP_001739929.1|	type IV secretion-like conjugative transfer system regulator TraJ [Escherichia coli SMS-3-5]	P	P	Class 3
VF_gi|170650825|ref|YP_001739900.1|	type IV secretion-like conjugative transfer system complement resistance protein TraT [Escherichia coli SMS-3-5]	P	P	Class 3
VF_gi|45478668|ref|NP_995524.1|	putative F1 capsule anchoring protein [Yersinia pestis biovar Microtus str. 91001]	P	P	Class 3
VF_gi|45478527|ref|NP_995354.1|	putative type III secretion protein YscH [Yersinia pestis biovar Microtus str. 91001]	P	NP	Class 3
VF_gi|16765833|ref|NP_461448.1|	AIDA autotransporter-like protein [Salmonella enterica subsp. enterica serovar Typhimurium str. LT2]	P	P	Class 3
VF_gi|16272097|ref|NP_438299.1|	ferric transport system permease-like protein [Haemophilus influenzae Rd KW20]	P	NP	Class 3
VF_gi|51593916|ref|YP_068483.1|	yscU;putative type III secretion protein [Yersinia pseudotuberculosis IP 32953]	P	P	Class 3
VF_gi|51593926|ref|YP_068493.1|	yscH;yopR, lcrP; putative type III secretion protein [Yersinia pseudotuberculosis IP 32953]	P	NP	Class 3
VF_gi|122815824|ref|YP_001004090.1|	type III secretion protein [Yersinia enterocolitica subsp. enterocolitica 8081]	P	NP	Class 3
VF_gi|122815820|ref|YP_001004086.1|	putative type III secretion effector targeting lipoprotein [Yersinia enterocolitica subsp. enterocolitica 8081]	P	P	Class 3
VF_gi|122815819|ref|YP_001004085.1|	putative type III secretion protein [Yersinia enterocolitica subsp. enterocolitica 8081]	P	P	Class 3
VF_gi|157873579|ref|XP_001685297.1|	putative iron/zinc transporter protein-like protein [Leishmania major]	NP	NP	Class 3
VF_gi|68487759|ref|XP_712290.1|	potential polyamine transporter [Candida albicans SC5314]	NP	NP	Class 2
VF_gi|68487473|ref|XP_712435.1|	potential polyamine transporter [Candida albicans SC5314]	NP	NP	Class 2
VF_gi|18129341|emb|CAC86119.1|	putative hexose-6-phosphate transporter [Listeria monocytogenes]	P	NP	Class 2
VF_gi|68465619|ref|XP_723171.1|	potential non-classical secretion pathway protein [Candida albicans SC5314]	P	NP	Class 3
VF_gi|68484979|ref|XP_713628.1|	potential urea active transport protein [Candida albicans SC5314]	P	NP	Class 2
Non pathogenic proteins (Database of essential genes) (http://origin.tubic.org/deg/public/index.php/index)
DEG10010002	https://tubic.org/deg/public/index.php/information/bacteria/DEG10010002.html	NP	NP	Class 1
DEG10010007	https://tubic.org/deg/public/index.php/information/bacteria/DEG10010007.html	NP	NP	Class 1
DEG10010009	https://tubic.org/deg/public/index.php/information/bacteria/DEG10010009.html	NP	NP	Class 3
DEG10010010	https://tubic.org/deg/public/index.php/information/bacteria/DEG10010010.html	NP	NP	Class 1
DEG10010021	https://tubic.org/deg/public/index.php/information/bacteria/DEG10010021.html	NP	NP	Class 1
DEG10010022	https://tubic.org/deg/public/index.php/information/bacteria/DEG10010022.html	NP	NP	Class 1
DEG10010025	https://tubic.org/deg/public/index.php/information/bacteria/DEG10010025.html	NP	NP	Class 1
DEG10010027	https://tubic.org/deg/public/index.php/information/bacteria/DEG10010027.html	NP	P	Class 1
DEG10010030	https://tubic.org/deg/public/index.php/information/bacteria/DEG10010030.html	NP	P	Class 1
DEG10010031	https://tubic.org/deg/public/index.php/information/bacteria/DEG10010031.html	NP	P	Class 1
DEG10010034	https://tubic.org/deg/public/index.php/information/bacteria/DEG10010034.html	NP	P	Class 1
DEG10010035	https://tubic.org/deg/public/index.php/information/bacteria/DEG10010035.html	NP	NP	Class 1
DEG10010036	https://tubic.org/deg/public/index.php/information/bacteria/DEG10010036.html	NP	P	Class 1
DEG10010041	https://tubic.org/deg/public/index.php/information/bacteria/DEG10010041.html	NP	P	Class 1
DEG10010042	https://tubic.org/deg/public/index.php/information/bacteria/DEG10010042.html	NP	NP	Class 1
DEG10010045,	https://tubic.org/deg/public/index.php/information/bacteria/DEG10010045.html	NP	NP	Class 1
DEG10010046	https://tubic.org/deg/public/index.php/information/bacteria/DEG10010046.html	NP	P	Class 3
DEG10010047,	https://tubic.org/deg/public/index.php/information/bacteria/DEG10010047.html	NP	NP	Class 1
DEG10010050,	https://tubic.org/deg/public/index.php/information/bacteria/DEG10010050.html	NP	NP	Class 1
DEG10010052,	https://tubic.org/deg/public/index.php/information/bacteria/DEG10010052.html	NP	NP	Class 1
DEG10010054	https://tubic.org/deg/public/index.php/information/bacteria/DEG10010054.html	NP	P	Class 1
DEG10010060	https://tubic.org/deg/public/index.php/information/bacteria/DEG10010060.html	NP	P	Class 1
DEG10010061	https://tubic.org/deg/public/index.php/information/bacteria/DEG10010061.html	NP	P	Class 1
DEG10010063	https://tubic.org/deg/public/index.php/information/bacteria/DEG10010063.html	NP	P	Class 1
DEG10010064	https://tubic.org/deg/public/index.php/information/bacteria/DEG10010064.html	NP	P	Class 1
DEG10010065,	https://tubic.org/deg/public/index.php/information/bacteria/DEG10010065.html	NP	NP	Class 1
DEG10010084,	https://tubic.org/deg/public/index.php/information/bacteria/DEG10010084.html	NP	NP	Class 1
DEG10010091,	https://tubic.org/deg/public/index.php/information/bacteria/DEG10010091.html	NP	NP	Class 1
DEG10010110,	https://tubic.org/deg/public/index.php/information/bacteria/DEG10010110.html	NP	NP	Class 1
DEG10010126	https://tubic.org/deg/public/index.php/information/bacteria/DEG10010126.html	NP	P	Class 1
DEG10010129,	https://tubic.org/deg/public/index.php/information/bacteria/DEG10010129.html	NP	NP	Class 1
DEG10010178,	https://tubic.org/deg/public/index.php/information/bacteria/DEG10010178.html	NP	NP	Class 1
DEG10010181,	https://tubic.org/deg/public/index.php/information/bacteria/DEG10010181.html	NP	NP	Class 1
DEG10010185,	https://tubic.org/deg/public/index.php/information/bacteria/DEG10010185.html	NP	NP	Class 3
DEG10010189,	https://tubic.org/deg/public/index.php/information/bacteria/DEG10010189.html	NP	NP	Class 1
DEG10010199,	https://tubic.org/deg/public/index.php/information/bacteria/DEG10010199.html	NP	NP	Class 1
DEG10010216,	https://tubic.org/deg/public/index.php/information/bacteria/DEG10010216.html	NP	NP	Class 1
DEG10010259,	https://tubic.org/deg/public/index.php/information/bacteria/DEG10010259.html	NP	NP	Class 1
DEG10020005,	https://tubic.org/deg/public/index.php/information/bacteria/DEG10020005.html	NP	NP	Class 1
DEG10020031,	https://tubic.org/deg/public/index.php/information/bacteria/DEG10020031.html	NP	NP	Class 1
DEG10020041,	https://tubic.org/deg/public/index.php/information/bacteria/DEG10020041.html	NP	NP	Class 1
DEG10020042,	https://tubic.org/deg/public/index.php/information/bacteria/DEG10020042.html	NP	NP	Class 1
DEG10020102,	https://tubic.org/deg/public/index.php/information/bacteria/DEG10020102.html	NP	NP	Class 1
DEG10020134,	https://tubic.org/deg/public/index.php/information/bacteria/DEG10020134.html	NP	NP	Class 1
DEG10020169,	https://tubic.org/deg/public/index.php/information/bacteria/DEG10020169.html	NP	NP	Class 1
DEG10020181,	https://tubic.org/deg/public/index.php/information/bacteria/DEG10020181.html	NP	NP	Class 1
DEG10020182,	https://tubic.org/deg/public/index.php/information/bacteria/DEG10020182.html	NP	NP	Class 1
DEG10020195,	https://tubic.org/deg/public/index.php/information/bacteria/DEG10020195.html	NP	NP	Class 1
DEG10020205,	https://tubic.org/deg/public/index.php/information/bacteria/DEG10020205.html	NP	NP	Class 1
DEG10030005,	https://tubic.org/deg/public/index.php/information/bacteria/DEG10030005.html	NP	NP	Class 1
DEG10030019,	https://tubic.org/deg/public/index.php/information/bacteria/DEG10030019.html	NP	NP	Class 1
DEG10030098,	https://tubic.org/deg/public/index.php/information/bacteria/DEG10030098.html	NP	NP	Class 1
DEG10030105,	https://tubic.org/deg/public/index.php/information/bacteria/DEG10030105.html	NP	NP	Class 1
DEG10030129,	https://tubic.org/deg/public/index.php/information/bacteria/DEG10030129.html	NP	NP	Class 1
DEG10030197	https://tubic.org/deg/public/index.php/information/bacteria/DEG10030197.html	NP	P	Class 1
DEG10030223	https://tubic.org/deg/public/index.php/information/bacteria/DEG10030223.html	P	NP	Class 1
DEG10030229,	https://tubic.org/deg/public/index.php/information/bacteria/DEG10030229.html	NP	NP	Class 1
DEG10030238	https://tubic.org/deg/public/index.php/information/bacteria/DEG10030238.html	NP	NP	Class 1
DEG10030248	https://tubic.org/deg/public/index.php/information/bacteria/DEG10030248.html	NP	NP	Class 1
DEG10030249	https://tubic.org/deg/public/index.php/information/bacteria/DEG10030249.html	NP	NP	Class 1
DEG10030264	https://tubic.org/deg/public/index.php/information/bacteria/DEG10030264.html	NP	NP	Class 1
DEG10030428	https://tubic.org/deg/public/index.php/information/bacteria/DEG10030428.html	NP	NP	Class 1
DEG10030503	https://tubic.org/deg/public/index.php/information/bacteria/DEG10030503.html	NP	NP	Class 1
DEG10030512	https://tubic.org/deg/public/index.php/information/bacteria/DEG10030512.html	NP	NP	Class 1
DEG10030594	https://tubic.org/deg/public/index.php/information/bacteria/DEG10030594.html	NP	NP	Class 1
DEG10050034	https://tubic.org/deg/public/index.php/information/bacteria/DEG10050034.html	NP	NP	Class 1
DEG10050066	https://tubic.org/deg/public/index.php/information/bacteria/DEG10050066.html	NP	NP	Class 3
DEG10050165	https://tubic.org/deg/public/index.php/information/bacteria/DEG10050165.html	NP	NP	Class 1
DEG10050170	https://tubic.org/deg/public/index.php/information/bacteria/DEG10050170.html	NP	NP	Class 1
DEG10050246	https://tubic.org/deg/public/index.php/information/bacteria/DEG10050246.html	NP	NP	Class 1
DEG10050295	https://tubic.org/deg/public/index.php/information/bacteria/DEG10050295.html	NP	NP	Class 1
DEG10050305	https://tubic.org/deg/public/index.php/information/bacteria/DEG10050305.html	NP	NP	Class 3
DEG10050534	https://tubic.org/deg/public/index.php/information/bacteria/DEG10050534.html	NP	P	Class 3
DEG10060001	https://tubic.org/deg/public/index.php/information/bacteria/DEG10060001.html	NP	P	Class 3
DEG10060022	https://tubic.org/deg/public/index.php/information/bacteria/DEG10060022.html	NP	P	Class 1
DEG10060218	https://tubic.org/deg/public/index.php/information/bacteria/DEG10060218.html	NP	P	Class 1
DEG10060281	https://tubic.org/deg/public/index.php/information/bacteria/DEG10060281.html	NP	NP	Class 1
DEG10080082	https://tubic.org/deg/public/index.php/information/bacteria/DEG10080082.html	P	NP	Class 3
DEG10080229	https://tubic.org/deg/public/index.php/information/bacteria/DEG10080229.html	NP	P	Class 3
DEG10100430	https://tubic.org/deg/public/index.php/information/bacteria/DEG10100430.html	NP	NP	Class 1
DEG10110213	https://tubic.org/deg/public/index.php/information/bacteria/DEG10110213.html	NP	NP	Class 1
DEG10120228	https://tubic.org/deg/public/index.php/information/bacteria/DEG10120228.html	NP	P	Class 1
DEG10130053	https://tubic.org/deg/public/index.php/information/bacteria/DEG10130053.html	NP	NP	Class 1
DEG10130183	https://tubic.org/deg/public/index.php/information/bacteria/DEG10130183.html	NP	P	Class 1
DEG10130274	https://tubic.org/deg/public/index.php/information/bacteria/DEG10130274.html	NP	NP	Class 1
DEG10140002	https://tubic.org/deg/public/index.php/information/bacteria/DEG10140002.html	NP	P	Class 3
DEG10150159	https://tubic.org/deg/public/index.php/information/bacteria/DEG10150159.html	NP	P	Class 1
DEG10150187	https://tubic.org/deg/public/index.php/information/bacteria/DEG10150187.html	NP	NP	Class 2
DEG10160046	https://tubic.org/deg/public/index.php/information/bacteria/DEG10160046.html	NP	NP	Class 1
DEG10160269	https://tubic.org/deg/public/index.php/information/bacteria/DEG10160269.html	NP	NP	Class 1
DEG10160293	https://tubic.org/deg/public/index.php/information/bacteria/DEG10160293.html	NP	NP	Class 1
DEG10170044	https://tubic.org/deg/public/index.php/information/bacteria/DEG10170044.html	NP	NP	Class 1
