# Supplementary material for: MP4: a machine learning based classification tool for prediction and functional annotation of pathogenic proteins from metagenomic and genomic datasets
Source: BMC Bioinformatics. 2022 Nov 28;23:507. doi: 10.1186/s12859-022-05061-7 (PMC9703692; doi:10.1186/s12859-022-05061-7)
Supplement: Supplementary file 10 — Additional file 10. Table S6: Performance of MP4, MP3 and VirulentPred on real dataset-2. [file 12859_2022_5061_MOESM10_ESM.xlsx]

## Sheet: new_blind_Valpred
BLAST Results	Accession numbers	Updated annotations*	Updated Accession numbers*	MP3 prediction	VirulentPred prediction	MP4 prediction
type III secretion system translocator chaperone SicA Burkholderia	WP_045552324.1			NP	NP	Class 1
EscU/YscU/HrcU family type III secretion system export apparatus switch protein Burkholderia	RXS81623.1			NP	NP	Class 3
EscT/YscT/HrcT family type III secretion system export apparatus protein Burkholderia pseudomallei	QEW86074.1			P	P	Class 3
EscS/YscS/HrcS family type III secretion system export apparatus protein Burkholderia	GEA56236.1			P	NP	Class 2
EscR/YscR/HrcR family type III secretion system export apparatus protein Burkholderia	GEA56237.1			P	P	Class 3
YscQ/HrcQ family type III secretion apparatus protein Burkholderia	KAB0641866.1			P	P	Class 3
hypothetical protein Burkholderia	WP_089463405.1	molecular chaperone DnaJ [Burkholderia sp. AU27893]	OXI57900.1	NP	NP	Class 1
hypothetical protein Burkholderia pseudomallei	APZ13959.1	glycosyltransferase 9 family protein [Burkholderia pseudomallei MSHR1000]	KGW42374.1	NP	P	Class 1
EscV/YscV/HrcV family type III secretion system export apparatus protein Burkholderia	RXS81632.1			NP	NP	Class 3
YopN family type III secretion system gatekeeper subunit pseudomallei group	QGT08034.1			NP	P	Class 3
AraC family transcriptional regulator Burkholderia pseudomallei	VBT38757.1			NP	NP	Class 2
PrgH/EprH family type III secretion apparatus protein Burkholderia pseudomallei	WP_058034672.1			NP	NP	Class 3
EscF/YscF/HrpA family type III secretion system needle major subunit Burkholderia pseudomallei	QEW85977.1			P	P	Class 3
type III secretion system protein Burkholderia pseudomallei	ARL76300.1			P	P	Class 1
EscJ/YscJ/HrcJ family type III secretion inner membrane ring protein Burkholderia pseudomallei	QEW86069.1			P	NP	Class 3
type III secretion apparatus protein OrgA/MxiK Burkholderia pseudomallei	CRY25171.1			NP	NP	Class 3
HrpE/YscL family type III secretion apparatus protein Burkholderia pseudomallei]	CRY25177.1			P	P	Class 3
putative exoprotein involved in heme utilization or adhesion Escherichia coli APEC O1	ABJ01626.1			P	P	Class 3
AIDA-I family autotransporter YfaL Escherichia coli	QIF73023.1			P	P	Class 3
YchO family inverse autotransporter domain-containing protein Cronobacter turicensis	PQZ17894.1			P	P	Class 3
YchO family inverse autotransporter domain-containing protein Erwinia billingiae	PRB62552.1			P	P	Class 3
YchO family inverse autotransporter domain-containing protein Erwinia billingiae	PRB62552.1			P	P	Class 3
putative invasin Escherichia coli O157:H7 str. EC4196	EDU32908.1	inverse autotransporter adhesin FdeC [Escherichia coli]	WP_000092592.1	P	P	Class 3
YchO family inverse autotransporter domain-containing protein Salmonella bongori	ASG54534.1			P	P	Class 3
EscJ/YscJ/HrcJ family type III secretion inner membrane ring protein Chromobacterium violaceum	ATP32799.1			P	P	Class 3
fimbrial protein Enterobacteriaceae	WP_100779759.1			P	P	Class 3
EscC/YscC/HrcC family type III secretion system outer membrane ring protein Edwardsiella ictaluri	QPW29364.1			P	P	Class 3
type III secretion system LEE outer membrane ring protein EscC Escherichia coli	TKT62654.1			P	P	Class 3
EscC/YscC/HrcC family type III secretion system outer membrane ring protein Yersinia enterocolitica	AHM72783.2			P	P	Class 3
type III secretion system outer membrane ring protein InvG Salmonella bongori	WP_038392434.1			P	P	Class 3
EscS/YscS/HrcS family type III secretion system export apparatus protein Chromobacterium	AXE31992.1			P	P	Class 2
SpaR/YscT/HrcT type III secretion system export apparatus protein Chromobacterium violaceum	ATP32931.1			P	P	Class 3
SPI-1 type III secretion system guanine nucleotide exchange factor SopE2 Salmonella enterica	WP_150362440.1			P	P	Class 3
type III secretion system needle complex protein PrgI Salmonella enterica	AMG26662.1			P	P	Class 3
SPI-1 type III secretion system needle tip complex protein SipD Salmonella enterica	WP_151340211.1			P	P	Class 3
SPI-1 type III secretion system needle tip complex protein SipC Salmonella enterica	WP_149410499.1			P	P	Class 3
outer membrane protein IcsA Shigella flexneri 2a	SVF92653.1			P	P	Class 3
bundle-forming pilus secretin BfpB Escherichia coli	WP_052931868.1			P	P	Class 3
SPI-1 type III secretion system export apparatus protein SpaP Salmonella	QNL53227.1			P	P	Class 3
IpaC/SipC family type III secretion system effector Shigella flexneri	PZM58457.1			P	P	Class 2
MCE family protein Mycolicibacterium smegmatis	TBN44756.1			P	P	Class 3
Multidrug resistance protein norM (Na(+)/drug antiporter) (Multidrug-efflux transporter) Vibrio vulnificus CMCP6	sp|Q8D9N8.2|NORM_VIBVU			P	NP	Class 2
macrolide ABC transporter ATP-binding protein/permease MacB Klebsiella pneumoniae	WP_032419782.1			P	NP	Class 3
23S rRNA (adenine(2058)-N(6))-methyltransferase Erm(X) Plasmid pNG2	WP_063844879.1			NP	NP	Class 2
Penicillinase Kitasatospora aureofaciens	ARF81416.1			NP	P	Class 2
ABC transporter Streptomyces peucetius	WP_100109816.1			P	P	Class 3
type A chloramphenicol O-acetyltransferase Aeromonas salmonicida	OKA98748.1			P	P	Class 2
virulence factor Mce family protein Mycobacterium tuberculosis complex	WP_003911253.1			P	P	Class 3
TonB-dependent siderophore receptor Enterobacterales	WP_049274070.1			P	P	Class 3
flagellin Pseudomonas putida	KWW14773.1			P	P	Class 3
acridine efflux pump Shigella flexneri 5 str. 8401	ABF02705.1			P	NP	Class 3
type II secretion system protein G Klebsiella sp. AS10	EUB36816.1			P	P	Class 3
type III secretion apparatus protein, YscR/HrcR family Burkholderia pseudomallei TSV 43	KGV20049.1			P	P	Class 3
flagellin FliC Shigella	WP_025748866.1			P	P	Class 3
drug efflux system protein MdtG Klebsiella pneumoniae subsp. pneumoniae DSM 30104	EJK91404.1			P	NP	Class 2
23S rRNA (adenine(2058)-N(6))-methyltransferase Erm(B) Clostridium perfringens	WP_001038790.1			P	P	Class 2
SpdB2 protein Streptomyces	CAC33906.1			P	P	Class 2
aggregative adherence fimbria II major subunit AafA Escherichia coli	WP_193818742.1			P	P	Class 3
outer surface protein B Borreliella garinii	AAB81580.1			P	P	Class 3
conserved hypothetical protein Burkholderia pseudomallei 1710b	ABA51585.1			NP	NP	Class 2
type III secretion protein Yersinia enterocolitica	RLZ01552.1			P	P	Class 3
phospholipase A(1) Proteobacteria	WP_060979385.1			NP	NP	Class 1
type II secretion system protein GspF Pseudomonas	PWU40615.1			P	P	Class 3
tetracycline efflux MFS transporter Tet(A) Escherichia coli	WP_059443281.1			P	NP	Class 2
flagellin FliC Salmonella enterica	GAS79089.1			P	P	Class 3
SPI-2 type III secretion system effector SseJ Salmonella enterica	WP_147186491.1			NP	P	Class 3
lipoprotein Plp4 Mannheimia haemolytica	AAC32565.1			P	NP	Class 3
Penicillinase Amycolatopsis lactamdurans	sp|Q06316.1|BLAC_AMYLA			P	P	Class 2
aggregative adherence fimbria 3 major subunit Agg3A Escherichia coli	WP_182924668.1			P	P	Class 3
Outer membrane pore protein E Enterobacter cloacae	ASQ16697.1			P	NP	Class 2
D-lactate dehydrogenase VanH-A Bacillus circulans	WP_063856697.1			P	NP	Class 2
outer membrane protein Helicobacter pylori	TLR92483.1			P	P	Class 3
AmpR Klebsiella pneumoniae	BAN17437.1			P	NP	Class 3
EscU/YscU/HrcU family type III secretion system export apparatus switch protein Chlamydia pneumoniae	WP_001291715.1			P	P	Class 3
LPS-assembly protein LptD Salmonella enterica	QNL67548.1			P	P	Class 2
flagellin B/D Vibrio parahaemolyticus	QHH15743.1			P	P	Class 3
invasin Shigella flexneri	PZM58455.1			P	P	Class 3
aminoglycoside O-phosphotransferase APH(6)-Ib Streptomyces glaucescens	WP_052413554.1			P	P	Class 2
multidrug transporter MdtG Serratia proteamaculans	KAB1498024.1			P	NP	Class 2
fosmidomycin resistance protein Enterobacteriaceae	AJR00202.1			P	NP	Class 2
phospholipase A Klebsiella quasipneumoniae	EMR15933.1			P	P	Class 2
EscU/YscU/HrcU family type III secretion system export apparatus switch protein Ralstonia solanacearum	BCN12351.1			NP	NP	Class 3
sialidase B Streptococcus pneumoniae	CZC56828.1			P	P	Class 2
MCE family protein Mycolicibacterium smegmatis	TBN44755.1			P	P	Class 3
cell motility protein Mycobacterium tuberculosis	OHO21805.1			NP	P	Class 3
peptidoglycan-associated lipoprotein Pal Campylobacter sp. 114	WP_096702914.1			P	P	Class 3
chaperone protein YscY Yersinia pseudotuberculosis	RYC20249.1			NP	NP	Class 3
EscR/YscR/HrcR family type III secretion system export apparatus protein Erwinia amylovora	QPG15904.1			P	P	Class 3
hypothetical protein SARI_00766 Salmonella enterica subsp. arizonae serovar 62:z4,z23	ABX20687.1			P	NP	Class 3
integration host factor subunit alpha Xylella fastidiosa	KIA58645.1			NP	P	Class 1
type II secretion system protein GspC Dickeya chrysanthemi	WP_012769038.1			P	P	Class 3
class A extended-spectrum beta-lactamase SHV-16 Klebsiella pneumoniae	WP_063864646.1			P	P	Class 2
Esat-6/Ag85B fusion protein synthetic construct	AUI38410.1			P	P	Class 3
class A extended-spectrum beta-lactamase KLUC-1 Kluyvera cryocrescens	WP_061284984.1			P	P	Class 2
general secretion pathway protein GspL Legionella pneumophila	QGK66953.1			NP	P	Class 3
MCE-family protein MCE2C Mycobacterium tuberculosis	VCU48828.1			P	NP	Class 3
flagellin FliC Proteus mirabilis	RIW36728.1			P	P	Class 3
PPE family protein Mycobacterium tuberculosis	SIP65635.1			P	P	Class 2
sodium:calcium antiporter Helicobacter pylori	QDY63615.1			P	P	Class 3
pilus/toxin transcriptional regulator ToxT Vibrio cholera	WP_119470577.1			P	P	Class 3
DNA polymerase III subunit beta Bacillus anthracis	AIM06493.1			NP	P	Class 1
DNA polymerase III subunit gamma/tau Bacillus anthracis	OON50630.1			NP	NP	Class 1
DNA polymerase III subunit delta' Bacillus anthracis	AIM04012.1			P	NP	Class 1
RNA polymerase factor sigma-70 Bacillus sp. SN10	WP_101168952.1			NP	P	Class 1
DNA-directed RNA polymerase subunit beta Bacillus anthracis	KHG64097.1			NP	NP	Class 1
DNA-directed RNA polymerase subunit beta’ Bacillus anthracis	KHA44215.1			NP	NP	Class 1
RNA polymerase sigma-70 factor, ECF subfamily Bacillus anthracis str. A0389	EDS96094.1			NP	P	Class 2
RNA polymerase sigma factor Bacillus anthracis	KHA40817.1			NP	P	Class 2
RNA polymerase sigma factor SigB Bacillus cereus group	WP_033685922.1			NP	NP	Class 1
RNA polymerase subunit sigma Bacillus cereus group	WP_097999167.1			NP	P	Class 3
RNA polymerase subunit sigma Bacillus cereus group	WP_088047277.1			NP	P	Class 3
ATP-dependent helicase DinG Bacillus anthracis	RRD19075.1			NP	NP	Class 1
DNA-directed RNA polymerase sigma-70 factor Bacillus anthracis	GEU16625.1			NP	NP	Class 1
RNA polymerase sigma factor SigW Bacillus cereus group	BAR77156.1			NP	P	Class 2
RNA polymerase sigma factor Bacillus anthracis	KGZ79310.1			NP	P	Class 2
diguanylate cyclase Bacillus thuringiensis	WP_144559714.1			NP	P	Class 2
RNA Polymerase Sigma-24 Subunit ECF Subfamily Bacillus anthracis	BAR76831.1			P	P	Class 3
sigma-70 family RNA polymerase sigma factor Bacillus anthracis	WP_047421373.1			P	P	Class 3
DNA polymerase III, beta subunit Bacillus thuringiensis serovar andalousiensis BGSC 4AW1	EEM71456.1			NP	P	Class 1
RNA polymerase sigma factor SigX Bacillus cereus group	WP_016117351.1			P	P	Class 1
50S ribosomal protein L7/L12 Bacillus anthracis	KHG63241.1			NP	P	Class 1
SSU ribosomal protein S12P Bacillus thuringiensis str. Al Hakam	ABK83518.1			NP	P	Class 1
50S ribosomal protein L3 Bacillus cereus	ETT80674.1			NP	NP	Class 1
50S ribosomal protein L4 Bacillus cereus	ETT80675.1			NP	NP	Class 1
50S ribosomal protein L23 Bacillus anthracis	RRD11575.1			NP	P	Class 1
50S ribosomal protein L2 Bacillus anthracis	WP_000511581.1			NP	P	Class 1
30S ribosomal protein S19 Bacillus cytotoxicus	KMT51814.1			NP	P	Class 2
LSU ribosomal protein L22P Bacillus thuringiensis str. Al Hakam	ABK83528.1			NP	NP	Class 1
30S ribosomal protein S3 Bacillus cereus	ETT80680.1			NP	NP	Class 1
LSU ribosomal protein L16P Bacillus thuringiensis str. Al Hakam	ABK83530.1			NP	NP	Class 1
50S ribosomal protein L29 Bacillus thuringiensis	QKO31372.1			NP	P	Class 1
50S ribosomal protein L14 Bacillus anthracis	QKU26032.1			NP	NP	Class 1
LSU ribosomal protein L24P Bacillus thuringiensis str. Al Hakam	ABK83534.1			NP	NP	Class 3
50S ribosomal protein L5 Bacillus anthracis	WP_033649225.1			NP	NP	Class 1
Chain A, Crystal Structure Of Bacillus Anthracis Ribosomal Protein S8 In Complex With An Rna Aptamer	pdb|4PDB|A			NP	NP	Class 1
50S ribosomal protein L6 Bacillus sp. N35-10-4	OJD67016.1			NP	NP	Class 1
LSU ribosomal protein L18P Bacillus thuringiensis str. Al Hakam	ABK83539.1			NP	NP	Class 1
30S ribosomal protein S5 Bacillus cereus	ETT80691.1			NP	NP	Class 1
50S ribosomal protein L30 Bacilli	WP_095313750.1			NP	P	Class 1
50S ribosomal protein L15 Bacillus cereus	ETT80693.1			NP	NP	Class 1
30S ribosomal protein S13 Bacillus cereus	ETT80699.1			NP	P	Class 1
50S ribosomal protein L17 Bacillus mycoides	EEL72923.1			NP	NP	Class 1
50S ribosomal protein L13 Bacillus anthracis	RRD11605.1			NP	P	Class 1
30S ribosomal protein S9 Bacillus anthracis	BBK98525.1			NP	NP	Class 1
ribosomal-protein-alanine N-acetyltransferase Bacillus anthracis	QBJ70091.1			NP	NP	Class 1
RluA family pseudouridine synthase Bacillus anthracis	WP_000005841.1			NP	NP	Class 1
RluA family pseudouridine synthase Bacillus anthracis	QBJ69538.1			NP	NP	Class 1
rRNA pseudouridine synthase Bacillus anthracis	QBJ67301.1			NP	NP	Class 1
30S ribosomal protein S1 Bacillus cereus	KMQ36937.1			NP	NP	Class 1
non-ribosomal peptide synthetase Bacillus anthracis	WP_047956810.1			NP	NP	Class 1
UDP-N-acetylmuramate--L-alanine ligase Haemophilus influenzae	CKH17912.1			NP	NP	Class 1
histidinol-phosphate transaminase Acinetobacter	WP_005256101.1			NP	NP	Class 1
transcription antitermination factor NusB Mycobacterium tuberculosis	QJR51147.1			NP	NP	Class 1
cell division protein, signal recognition particle GTPase Francisella tularensis subsp. novicida U112	ABK90455.1			NP	NP	Class 3
fructose 1,6-bisphosphatase Burkholderia thailandensis	AWY66877.1			NP	NP	Class 3
undecaprenyldiphospho-muramoylpentapeptide beta-N- acetylglucosaminyltransferase Haemophilus influenzae	AXP78472.1			NP	NP	Class 3
peptide chain release factor 2 Francisella tularensis	KFJ78006.1			NP	P	Class 1
peptide chain release factor 2 Porphyromonas gingivalis	ATR96666.1			NP	NP	Class 1
thiamine phosphate synthase Caulobacter vibrioides	WP_096052530.1			NP	P	Class 1
CDP-diacylglycerol--glycerol-3-phosphate 3-phosphatidyltransferase Pseudomonas aeruginosa	BAP23014.1			NP	NP	Class 3
phenylalanine--tRNA ligase subunit alpha Porphyromonas gingivalis	RRG13315.1			NP	NP	Class 1
transcription-repair coupling factor Haemophilus influenzae	KMZ33241.1			NP	NP	Class 1
Na(+)/H(+) antiporter subunit C Bacillus subtilis	KOS73770.1			NP	P	Class 3
50S ribosomal protein L36 Escherichia coli	WP_153671808.1			NP	P	Class 2
50S ribosomal protein L22 Salinibacter ruber	WP_011403800.1			NP	NP	Class 1
30S ribosomal protein S10P Vibrio cholerae	CAB1257479.1			NP	P	Class 1
1,4-dihydroxy-2-naphthoate polyprenyltransferase Staphylococcus aureus subsp. aureus DR10	EIA14987.1			P	NP	Class 2
ferrochelatase Burkholderia thailandensis	WP_009904043.1			NP	NP	Class 2
IS3 family transClass 3ase Haemophilus influenzae	TWV02228.1			NP	P	Class 2
NAD-dependent DNA ligase LigA Mycobacterium tuberculosis	WP_057334398.1			NP	NP	Class 1
ribonuclease HI Burkholderia thailandensis	WP_009891926.1			NP	NP	Class 1
glycosyltransferase Caulobacter vibrioides	WP_058348629.1			NP	NP	Class 2
ribose 5-phosphate isomerase B Porphyromonas gingivalis	AKV64819.1			NP	P	Class 2
ribosomal protein L2 Bacillus subtilis	QHF55934.1			NP	P	Class 1
F0F1 ATP synthase subunit C Francisella persica	WP_064461670.1			P	NP	Class 3
methionine--tRNA ligase Mycoplasma pulmonis	WP_010925291.1			NP	P	Class 1
ribulose-phosphate 3-epimerase Streptococcus pneumoniae CGSP14	ACB91199.1			NP	NP	Class 1
D-alanine--D-alanine ligase Acinetobacter soli	WP_004933904.1			NP	NP	Class 2
methyltransferase Mycobacterium tuberculosis SUMu005	EFP27552.1			NP	P	Class 2
inorganic diphosphatase Burkholderia thailandensis	TGB29872.1			NP	NP	Class 1
SUF system Fe-S cluster assembly protein Caulobacter vibrioides	OYX01991.1			NP	P	Class 1
DNA topoisomerase IV subunit B Streptococcus sanguinis	WP_011837007.1			NP	NP	Class 1
UDP-N-acetylmuramoyl-L-alanine--D-glutamate ligase Porphyromonas gingivalis	RRG13187.1			NP	NP	Class 1
NAD synthetase Bacillus subtilis XF-1	AGE62160.1			NP	NP	Class 1
30S ribosome-binding factor RbfA Mycoplasma pulmonis	WP_010925473.1			P	P	Class 1
succinate dehydrogenase flavoprotein subunit Caulobacter vibrioides	WP_058348162.1			NP	NP	Class 2
RNA polymerase sigma factor RpoD Vibrio cholerae 12129(1)	EEN97592.1			NP	NP	Class 1
30S ribosomal protein S4 Francisella tularensis	WP_048882878.1			NP	P	Class 1
50S ribosomal protein L4 Chlorobium chlorochromatii	WP_011362863.1			NP	P	Class 1
DNA primase Burkholderia thailandensis	TGB33884.1			NP	NP	Class 1
membrane protein (tonB) Escherichia coli	AAB60141.1			NP	P	Class 3
Glucose-6-phosphate isomerase Salmonella enterica subsp. enterica serovar Typhimurium	AQU54939.1			NP	NP	Class 2
50S ribosomal protein L15 Caulobacter vibrioides	AZH12447.1			NP	NP	Class 1
site-specific DNA-methyltransferase Caulobacter vibrioides	PLR11348.1			NP	NP	Class 1
ribosome biogenesis GTPase YqeH Staphylococcus aureus	KFL07438.1			NP	NP	Class 1
chaperonin, 10 kDa Burkholderia pseudomallei 406e	EDO86310.1			NP	NP	Class 1
preprotein translocase subunit SecE Burkholderia thailandensis	TGB34120.1			NP	P	Class 3
50S ribosomal protein L24 Mycoplasma pulmonis	WP_010925377.1			NP	P	Class 1
50S ribosomal protein L16 Escherichia coli	WP_059333324.1			NP	P	Class 1
RNB domain-containing ribonuclease Burkholderia thailandensis	WP_045600116.1			NP	NP	Class 1
*: Only for those sequences with previously unknown/ambiguous annotations
