# Supplementary material for: MP4: a machine learning based classification tool for prediction and functional annotation of pathogenic proteins from metagenomic and genomic datasets
Source: BMC Bioinformatics. 2022 Nov 28;23:507. doi: 10.1186/s12859-022-05061-7 (PMC9703692; doi:10.1186/s12859-022-05061-7)
Supplement: Supplementary file 12 — Additional file 12. Table S8: Performance of MP4 on Mycobacterium tuberculosis NITR203 proteins. [file 12859_2022_5061_MOESM12_ESM.xlsx]

## Sheet: Sheet1
Annotation(BLAST)	Updated annotations with Accession numbers*	MP4	MP3
MULTISPECIES: YbhB/YbcL family Raf kinase inhibitor-like protein [Mycobacterium tuberculosis complex]		Class 3	Pathogenic
MULTISPECIES: YggT family protein [Mycobacterium tuberculosis complex]		Class 3	Pathogenic
MULTISPECIES: lipoprotein LppM [Mycobacterium tuberculosis complex]		Class 3	Pathogenic
MULTISPECIES: C40 family peptidase [Mycobacterium tuberculosis complex]		Class 3	Pathogenic
hypothetical protein MRGA423_13615 [Mycobacterium tuberculosis RGTB423]		Class 3	Pathogenic
hypothetical protein [Mycobacterium tuberculosis]		Class 2	Pathogenic
MULTISPECIES: RDD family protein [Mycobacterium tuberculosis complex]		Class 3	Pathogenic
hypothetical protein MT2286 [Mycobacterium tuberculosis CDC1551]		Class 2	Pathogenic
hypothetical protein MRA_2260 [Mycobacterium tuberculosis H37Ra]		Class 3	Pathogenic
MULTISPECIES: hypothetical protein [Mycobacterium tuberculosis complex]		Class 2	Pathogenic
Protein of uncharacterised function (DUF3145) [Mycobacterium tuberculosis]		Class 2	Pathogenic
MULTISPECIES: serine hydrolase [Mycobacterium tuberculosis complex]		Class 3	Pathogenic
lipoprotein LpqH [Mycobacterium tuberculosis]		Class 3	Pathogenic
hypothetical protein MT2371 [Mycobacterium tuberculosis CDC1551]		Class 2	Pathogenic
MULTISPECIES: hypothetical protein [Mycobacterium tuberculosis complex]		Class 3	Pathogenic
MULTISPECIES: hypothetical protein [Mycobacterium tuberculosis complex]		Class 2	Pathogenic
MULTISPECIES: mycobactin NRPS accessory protein MbtH [Mycobacterium tuberculosis complex]		Class 2	Pathogenic
MULTISPECIES: alpha-E domain-containing protein [Mycobacterium tuberculosis complex]		Class 2	Pathogenic
hypothetical protein J112_12965 [Mycobacterium tuberculosis str. Beijing/NITR203]	WP_015575200.1_enhanced intracellular survival protein Eis [Mycobacterium tuberculosis]	Class 3	Pathogenic
MULTISPECIES: hypothetical protein [Mycobacterium tuberculosis complex]		Class 3	Pathogenic
MULTISPECIES: hypothetical protein [Mycobacterium tuberculosis complex]		Class 3	Pathogenic
hypothetical protein J112_13080 [Mycobacterium tuberculosis str. Beijing/NITR203]		Class 3	Pathogenic
integral membrane transport protein [Mycobacterium tuberculosis]		Class 2	Pathogenic
MULTISPECIES: hypothetical protein [Mycobacterium tuberculosis complex]		Class 3	Pathogenic
hypothetical protein J112_13445 [Mycobacterium tuberculosis str. Beijing/NITR203]		Class 2	Pathogenic
MULTISPECIES: DUF853 domain-containing protein [Mycobacterium tuberculosis complex]		Class 3	Pathogenic
MULTISPECIES: type II toxin-antitoxin system VapC family toxin [Mycobacterium]		Class 2	Pathogenic
MULTISPECIES: alpha/beta hydrolase family protein [Mycobacterium tuberculosis complex]		Class 2	Pathogenic
hypothetical protein J112_13775 [Mycobacterium tuberculosis str. Beijing/NITR203]		Class 3	Pathogenic
MULTISPECIES: neutral zinc metallopeptidase [Mycobacterium tuberculosis complex]		Class 2	Pathogenic
MULTISPECIES: membrane protein [Mycobacterium tuberculosis complex]		Class 3	Pathogenic
hypothetical protein FJ05194_3111 [Mycobacterium tuberculosis FJ05194]	KRT44001.1_PF14042 domain protein [Mycobacterium tuberculosis]	Class 3	Pathogenic
putative TOXIN VAPC41, CONTAINS PIN DOMAIN [Mycobacterium tuberculosis]	WP_003413460.1_MULTISPECIES: type II toxin-antitoxin system VapC family toxin [Mycobacterium tuberculosis complex]	Class 3	Pathogenic
MULTISPECIES: hypothetical protein [Mycobacterium tuberculosis complex]		Class 2	Pathogenic
hypothetical protein [Mycobacterium tuberculosis]		Class 3	Pathogenic
hypothetical protein [Mycobacterium tuberculosis]		Class 2	Pathogenic
DUF2742 domain-containing protein [Mycobacterium tuberculosis]		Class 2	Pathogenic
exported alanine and valine rich protein [Mycobacterium tuberculosis KZN 1435]		Class 3	Pathogenic
MULTISPECIES: DUF3093 domain-containing protein [Mycobacterium tuberculosis complex]		Class 3	Pathogenic
YihY/virulence factor BrkB family protein [Mycobacterium tuberculosis]		Class 2	Pathogenic
MULTISPECIES: LysM peptidoglycan-binding domain-containing protein [Mycobacterium tuberculosis complex]		Class 3	Pathogenic
*: Only for those sequences with previously unknown/ambiguous annotations
